# Supplementary material for: Genes related to N6-methyladenosine in the diagnosis and prognosis of idiopathic pulmonary fibrosis
Source: Front Genet. 2023 Jan 4;13:1102422. doi: 10.3389/fgene.2022.1102422 (PMC9846232; doi:10.3389/fgene.2022.1102422)
Supplement: Supplementary file 1 [file DataSheet2.XLS]

## Sheet: Table S1
id	logFC	AveExpr	t	P.Value	adj.P.Val	B
EXTL2	-1.06732	5.19428	-8.32037	2.2245e-14	2.49169e-11	22.167
BMPR2	-1.18957	5.73078	-8.25833	3.24068e-14	3.26692e-11	21.8038
UBR3	-1.02958	5.83791	-8.01066	1.43822e-13	9.06168e-11	20.3655
ZNF180	-1.03276	5.55053	-7.76008	6.36299e-13	2.61817e-10	18.9309
BRCA2	-1.02347	4.57138	-7.73091	7.555e-13	2.76476e-10	18.7653
ANO5	-1.24334	6.2507	-7.50826	2.77347e-12	6.7372e-10	17.5115
LRRC58	-1.14918	5.54883	-7.41279	4.81668e-12	1.0116e-09	16.9796
DDX46	-1.18846	5.90327	-7.34205	7.2341e-12	1.36312e-09	16.5877
ZNF280D	-1.06573	6.44232	-7.33259	7.63747e-12	1.41272e-09	16.5354
PRRG1	-1.06677	5.23201	-7.07783	3.24735e-11	4.30744e-09	15.1417
ID4	-1.07406	6.24283	-7.01898	4.51932e-11	5.32857e-09	14.8236
LOC286272	-1.01811	4.33824	-6.91486	8.08166e-11	8.57929e-09	14.2644
ZBTB20	-1.05392	5.82575	-6.91478	8.08484e-11	8.57929e-09	14.264
SGOL2	-1.05089	5.23527	-6.83427	1.2632e-10	1.17911e-08	13.8348
FAM135A	-1.02545	4.96425	-6.71789	2.3954e-10	1.96325e-08	13.2196
ZFP112	-1.06707	5.88214	-6.67621	3.00789e-10	2.27617e-08	13.0008
KIAA0485	-1.0375	4.50197	-6.6237	4.00285e-10	2.82187e-08	12.7262
ITGB8	-1.0468	7.57581	-6.59569	4.65934e-10	3.18446e-08	12.5803
SLAIN2	-1.00622	4.18412	-6.57933	5.09073e-10	3.40995e-08	12.4952
YES1	-1.06512	4.84867	-6.45938	9.70665e-10	5.65623e-08	11.8755
C7orf58	-1.172	6.60417	-6.39442	1.37286e-09	7.34207e-08	11.5428
HYMAI	-1.14456	6.31775	-6.32814	1.9513e-09	9.66634e-08	11.2054
TTK	-1.00938	5.29737	-6.29872	2.27935e-09	1.0916e-07	11.0564
SIGLEC10	1.26227	6.77427	6.2395	3.11217e-09	1.42285e-07	10.7577
IFT81	-1.07074	4.98443	-6.1197	5.81233e-09	2.31597e-07	10.159
EHD2	1.46992	5.36617	5.77988	3.28264e-08	9.29558e-07	8.50224
FLJ41455	-1.09472	4.36672	-5.77428	3.37587e-08	9.50619e-07	8.47548
NT5DC2	1.32933	5.59967	5.74605	3.88677e-08	1.06619e-06	8.3408
LOC100130009	1.17214	6.92912	5.62616	7.03757e-08	1.73887e-06	7.77379
SORBS1	-1.00759	4.48139	-5.56703	9.40354e-08	2.20458e-06	7.49719
ALPL	1.64422	5.22016	5.4956	1.33104e-07	2.96209e-06	7.16578
B3GNT8	1.12283	8.21471	5.47924	1.4407e-07	3.17422e-06	7.0903
FGL2	-1.11872	6.16624	-5.47004	1.50622e-07	3.29732e-06	7.0479
C11orf95	1.01466	8.64823	5.44148	1.72854e-07	3.71148e-06	6.91668
MYL9	1.08418	5.75856	5.36853	2.45182e-07	5.00603e-06	6.58366
FXYD2	1.18588	6.19335	5.35221	2.65004e-07	5.33768e-06	6.50962
GAS2L2	1.52629	4.30924	5.25614	4.17522e-07	7.7801e-06	6.07698
KLHL22	1.00197	6.62981	5.23499	4.61126e-07	8.4597e-06	5.98249
YPEL3	1.04036	8.05686	5.20459	5.31667e-07	9.53689e-06	5.84714
CLU	1.11683	6.34086	5.18361	5.86322e-07	1.03425e-05	5.75412
LGALS7	1.20018	6.25513	5.14253	7.09661e-07	1.21661e-05	5.57269
C2orf62	1.10334	5.34809	5.10506	8.43882e-07	1.40498e-05	5.40814
SEMA6C	1.1786	7.40429	5.06178	1.02969e-06	1.6729e-05	5.2192
ECE1	1.00258	5.68574	4.95822	1.64997e-06	2.48444e-05	4.77194
FAM86B1	1.06793	4.48342	4.93808	1.807e-06	2.67949e-05	4.68577
DGKA	1.05758	7.19692	4.9342	1.83882e-06	2.70616e-05	4.66922
MPPED1	1.54655	4.3713	4.92379	1.9271e-06	2.81145e-05	4.62479
CARD10	1.08032	4.78403	4.85839	2.5828e-06	3.58887e-05	4.3474
SDS	1.07991	8.06118	4.84023	2.80017e-06	3.8354e-05	4.27091
REM2	1.05973	4.42259	4.8204	3.05791e-06	4.11298e-05	4.18757
SNAR-C4	1.05761	5.49906	4.81246	3.16734e-06	4.24883e-05	4.15431
CRB3	1.21911	4.08679	4.79314	3.44975e-06	4.57592e-05	4.0735
CD7	1.01555	6.03386	4.69066	5.40541e-06	6.70193e-05	3.649
LOC100134285	1.46736	4.69148	4.66263	6.10452e-06	7.43945e-05	3.53415
MRO	1.06078	3.93979	4.65996	6.1756e-06	7.49172e-05	3.52322
MYOZ3	1.2149	4.71485	4.6523	6.38353e-06	7.70226e-05	3.49196
SLC39A5	1.39122	4.50416	4.62232	7.265e-06	8.57593e-05	3.36988
C7orf61	1.03747	5.90357	4.60495	7.82804e-06	9.1495e-05	3.29947
MDFI	1.49089	5.42966	4.56547	9.26872e-06	0.000105759	3.14016
CLDN3	1.17621	6.15412	4.50471	1.19968e-05	0.000130675	2.89708
FLJ42289	1.08309	3.58016	4.48424	1.30788e-05	0.000140862	2.81577
ANO9	1.00036	5.28361	4.48383	1.31011e-05	0.000141027	2.81416
ANO7	1.34509	5.52605	4.46755	1.40296e-05	0.000149585	2.74971
S100A14	1.08767	4.79772	4.41467	1.7503e-05	0.000180144	2.54162
OR1F1	1.19668	3.8034	4.41444	1.75193e-05	0.000180144	2.54074
MXRA8	1.38094	3.53824	4.41113	1.77627e-05	0.000181885	2.52777
SLC24A5	1.47267	3.97813	4.40263	1.8402e-05	0.000187006	2.49453
TCHHL1	1.21095	3.54646	4.39429	1.90504e-05	0.00019224	2.46197
TCEAL7	1.42896	4.05776	4.39153	1.92702e-05	0.000193778	2.4512
NGEF	1.02563	3.95804	4.36407	2.15895e-05	0.000213376	2.3444
PLEKHN1	1.4721	5.01258	4.3316	2.46797e-05	0.000239342	2.21877
TPST1	1.2777	5.19722	4.3257	2.52848e-05	0.000243803	2.19603
LOC401180	1.1936	3.69432	4.32361	2.55016e-05	0.000245307	2.18801
LOC729040	1.36363	4.10652	4.30105	2.797e-05	0.00026588	2.1013
SRD5A2	1.01691	3.54556	4.25924	3.3162e-05	0.000307549	1.9416
SEMA3G	1.04994	3.50655	4.25598	3.36041e-05	0.000311363	1.92918
FAM71F1	1.30149	3.98135	4.25398	3.38775e-05	0.000312746	1.92159
MAGED4B	1.19121	3.3649	4.2409	3.57199e-05	0.000326171	1.87194
MAML3	1.20824	6.09463	4.22552	3.80098e-05	0.000343965	1.81372
CDX2	1.06944	3.069	4.22031	3.88177e-05	0.000350019	1.79402
OSMR	1.00826	3.54784	4.21086	4.03226e-05	0.00036197	1.75838
APLNR	1.23535	4.03476	4.19318	4.32924e-05	0.000384351	1.69183
GSG1	1.05965	5.11722	4.18125	4.54122e-05	0.000399477	1.64708
BARHL2	1.51818	4.05039	4.17971	4.56932e-05	0.000401423	1.6413
ASPN	1.26895	3.82506	4.17522	4.65216e-05	0.00040799	1.62449
HIST1H2AA	1.04235	5.30707	4.17197	4.71297e-05	0.000411177	1.61233
LYZL2	1.05309	3.15036	4.15243	5.0952e-05	0.000438265	1.53936
LDLRAD1	1.22783	4.62418	4.13384	5.48613e-05	0.000465798	1.47022
LRRC4	1.33842	4.11736	4.12027	5.78944e-05	0.000488805	1.4199
NRN1	1.304	4.50321	4.10889	6.05598e-05	0.000506432	1.37783
TXNDC2	1.02071	4.28222	4.10199	6.22342e-05	0.00051679	1.35234
ZNF774	1.08714	3.38255	4.0791	6.81066e-05	0.000557744	1.2681
NEUROG1	1.17852	3.39102	4.07474	6.92841e-05	0.000565778	1.25209
AQP4	1.33196	4.96675	4.06942	7.0747e-05	0.00057493	1.23257
PNMA3	1.27535	3.64776	4.05881	7.37528e-05	0.000593851	1.19372
PLA2G2F	1.18563	3.8065	4.05102	7.6036e-05	0.000609558	1.16526
AGR3	1.14461	4.9381	4.04949	7.64911e-05	0.000612476	1.15969
FZD9	1.00026	5.94796	4.04486	7.789e-05	0.00062121	1.14277
PARD3	1.01122	4.31401	4.02432	8.43857e-05	0.000663826	1.06803
LOC100653245	1.42375	4.80856	4.02344	8.46748e-05	0.00066558	1.06484
ZDHHC22	1.15615	4.56279	4.02016	8.57636e-05	0.000673613	1.05292
RNF113B	1.04401	5.96021	4.01338	8.80517e-05	0.000689169	1.02836
CDKN2B	1.43887	3.88487	4.00185	9.20821e-05	0.000714886	0.986626
CALML6	1.00377	4.221	4.00135	9.2262e-05	0.000715731	0.984806
SDK1	1.32362	3.95381	3.99853	9.32753e-05	0.000721649	0.974621
PDZK1IP1	1.18746	4.32736	3.9749	0.000102197	0.000779291	0.889475
OR10G3	1.09428	3.76209	3.97172	0.00010346	0.000787153	0.878037
RNF180	1.28657	3.19306	3.95899	0.000108658	0.000819281	0.832369
ANKRD33B	1.13949	4.01406	3.95631	0.000109782	0.00082652	0.822783
CLTC	1.24756	3.62293	3.94357	0.000115287	0.000859026	0.77722
TBX2	1.09468	3.41374	3.92789	0.000122417	0.000904093	0.721351
NRXN3	1.18322	3.61959	3.91464	0.000128772	0.000941033	0.674251
LCT	1.08096	3.69952	3.90244	0.000134897	0.000976584	0.631026
TBX3	1.35681	3.70629	3.89271	0.00013998	0.00100904	0.596624
LOC100130348	1.24004	4.174	3.88646	0.000143342	0.00102923	0.57455
LOC285286	1.08611	3.64867	3.8822	0.000145677	0.00104413	0.559529
DEFB103A	1.16438	3.37405	3.86052	0.000158125	0.00111629	0.48332
C19orf77	1.1278	4.08491	3.85776	0.000159786	0.00112644	0.473609
DCDC2B	1.05777	4.64315	3.85203	0.000163271	0.00114659	0.453567
EMID1	1.21852	4.31691	3.84213	0.000169472	0.00118028	0.418941
LOC284023	1.15929	3.6375	3.83689	0.000172849	0.00120048	0.400618
C22orf23	1.06978	4.0376	3.82958	0.000177654	0.00123003	0.375159
VWA5B2	1.00213	4.00023	3.81598	0.000186946	0.00128392	0.327835
C3orf45	1.1471	3.81275	3.81509	0.00018757	0.00128719	0.324743
DNAH9	1.10892	4.1062	3.81302	0.000189026	0.00129543	0.317564
MMP23B	1.01957	4.54107	3.81289	0.000189116	0.0012956	0.317123
OR2G2	1.34251	3.7994	3.80994	0.000191219	0.00130602	0.306859
FGF3	1.00279	5.63748	3.80039	0.000198162	0.00134796	0.273768
CCDC135	1.02132	3.62642	3.80023	0.000198277	0.00134828	0.273232
KCNK3	1.06378	4.15158	3.7992	0.000199044	0.00135253	0.269649
WNT2B	1.38485	4.41855	3.79415	0.000202823	0.00137548	0.252203
TDGF1	1.25877	3.71321	3.79212	0.000204366	0.00138409	0.245173
FLJ45079	1.32906	3.8026	3.79036	0.000205707	0.00139223	0.239106
HILS1	1.25157	3.59257	3.78081	0.00021315	0.00143634	0.206147
PI16	1.06628	3.84369	3.77921	0.000214417	0.00144247	0.20065
KIAA0125	1.23114	4.76878	3.77288	0.000219515	0.00147137	0.178864
TULP1	1.2777	3.68733	3.77272	0.00021965	0.00147178	0.178297
TP63	1.12179	3.57869	3.77256	0.000219779	0.00147216	0.177751
SLC12A3	1.00006	3.5409	3.77195	0.000220274	0.00147449	0.175665
FLJ42392	1.15021	5.79719	3.76965	0.000222161	0.00148365	0.167756
SPACA5	1.07306	4.20743	3.76873	0.00022292	0.0014853	0.164596
TNNT2	1.2289	4.46974	3.76773	0.000223749	0.00148948	0.161155
ALX1	1.39012	3.83794	3.76597	0.000225216	0.00149763	0.1551
FLJ46552	1.24433	3.67708	3.746	0.000242478	0.00159818	0.0866686
LOC100131170	1.20944	3.7562	3.74133	0.000246693	0.00162278	0.0707076
GCM2	1.41395	3.67483	3.73993	0.00024797	0.00163012	0.0659246
ODAM	1.11196	3.84531	3.73439	0.000253082	0.001659	0.047025
LOC100131129	1.16007	3.58954	3.72139	0.000265473	0.00172341	0.00276822
OR5J2	1.20279	3.78463	3.71343	0.000273345	0.00176471	-0.0242773
HTA	1.02731	4.26236	3.71304	0.000273736	0.00176667	-0.0256011
SPDYE3	1.2003	3.84774	3.71277	0.000274011	0.00176738	-0.0265296
THEM5	1.04829	3.39323	3.7075	0.000279357	0.00179433	-0.044412
BEND7	1.06884	3.54987	3.70666	0.000280217	0.00179756	-0.047256
FAM55A	1.25776	3.66623	3.70509	0.000281831	0.00180619	-0.0525698
ADD2	1.17022	3.47661	3.69013	0.000297673	0.00189148	-0.103158
DEFA3	1.27145	7.01694	3.68443	0.000303928	0.00192456	-0.12239
EN1	1.14257	3.36305	3.68151	0.000307175	0.00194378	-0.132216
LOC440330	1.12658	5.07681	3.68144	0.000307252	0.00194378	-0.132449
LDB2	1.0659	3.76842	3.68096	0.000307799	0.00194662	-0.134092
KCNQ4	1.09096	4.36458	3.67005	0.000320255	0.00201529	-0.170769
LOC100129027	1.0072	3.54461	3.65867	0.000333766	0.00208919	-0.208956
GNAZ	1.02224	5.72708	3.65694	0.000335873	0.0020985	-0.214771
KIAA0509	1.07962	3.53647	3.65682	0.000336021	0.00209878	-0.215177
XAGE2B	1.21792	3.83575	3.65522	0.000337971	0.00210965	-0.220526
CCNI2	1.02756	3.1917	3.64024	0.000356793	0.00221003	-0.270586
OR10A7	1.1825	3.30337	3.62728	0.000373871	0.00229957	-0.313755
LOC644662	1.00778	3.11988	3.60617	0.000403362	0.00244295	-0.383821
SSTR2	1.00157	3.69765	3.59498	0.000419858	0.00252767	-0.420794
RSPH4A	1.13269	3.80048	3.55225	0.000488912	0.00285723	-0.561123
MUC22	1.01296	3.43042	3.53405	0.000521452	0.00301074	-0.620449
LOC100130372	1.00983	3.18293	3.53242	0.000524455	0.00302576	-0.625735
MFSD2B	1.09263	3.65996	3.51916	0.000549581	0.00314434	-0.668796
IL12RB2	1.14206	4.0431	3.51793	0.000551955	0.00315434	-0.672761
HS3ST2	1.11725	5.88443	3.48071	0.000628934	0.00353416	-0.792796
NAG20	1.09048	3.50767	3.46191	0.000671537	0.00373607	-0.852999
MYBPC1	1.08656	3.51274	3.46122	0.000673146	0.00374399	-0.855197
KIF19	1.0198	4.91462	3.4589	0.000678603	0.00377122	-0.86261
C2CD4B	1.08367	3.29167	3.42743	0.000756788	0.00411154	-0.962676
NKX2-8	1.0173	3.53468	3.39883	0.000835087	0.00446606	-1.05292
LOC389247	1.01272	4.848	3.38815	0.000866199	0.00460314	-1.08643
VCX2	1.01018	4.83005	3.3869	0.00086992	0.00461804	-1.09035
C16orf82	1.01312	3.85915	3.37719	0.000899292	0.00475021	-1.12076
CALCR	1.09179	4.00092	3.37522	0.000905346	0.00477343	-1.1269
SNAR-B1	1.15012	3.6391	3.35269	0.000977526	0.00509537	-1.19709
TNP1	1.01344	3.66106	3.35096	0.000983285	0.0051148	-1.20246
SORCS2	1.03574	3.84613	3.34491	0.00100371	0.00518758	-1.22126
RALYL	1.09149	3.94582	3.34465	0.00100456	0.00519066	-1.22204
C22orf24	1.03525	3.57118	3.3316	0.00104996	0.0053811	-1.26245
KCNQ1DN	1.05475	4.17633	3.32768	0.00106396	0.00543764	-1.27455
TNN	1.16496	3.65648	3.31348	0.00111611	0.00564549	-1.31826
C20orf151	1.05815	4.66485	3.29562	0.00118512	0.0059326	-1.37304
ZNF501	1.08146	4.91192	3.27292	0.0012786	0.00631839	-1.4423
LOC100128682	1.03276	3.52918	3.25425	0.00136058	0.00661967	-1.49894
DCDC1	1.00377	3.64129	3.20085	0.00162277	0.00764089	-1.65934
PCDHA13	1.04951	3.3406	3.19688	0.00164398	0.00771914	-1.67115
